# Supplementary material for: Diet-Induced Obesity and NASH Impair Disease Recovery in SARS-CoV-2-Infected Golden Hamsters
Source: Viruses. 2022 Sep 17;14(9):2067. doi: 10.3390/v14092067 (PMC9503118; doi:10.3390/v14092067)
Supplement: Supplementary file 1 [file viruses-14-02067-s001.zip]

Archive with 1 entries (1 files):
- viruses-1878575-supplementary.pdf
